# Supplementary material for: Multi-Nutrient Analysis of Dietary Macronutrients with All-Cause, Cardiovascular, and Cancer Mortality: Data from NHANES 1999–2014
Source: Nutrients. 2023 Jan 10;15(2):345. doi: 10.3390/nu15020345 (PMC9865351; doi:10.3390/nu15020345)
Supplement: Supplementary file 1 [file nutrients-15-00345-s001.zip]

Archive with 1 entries (1 files):
- nutrients-2119477-supplementary.pdf
